# Supplementary material for: Application of General Unified Threshold Models of Survival Models for Regulatory Aquatic Pesticide Risk Assessment Illustrated with an Example for the Insecticide Chlorpyrifos
Source: Integr Environ Assess Manag. 2020 Sep 24;17(1):243–58. doi: 10.1002/ieam.4327 (PMC7821141; doi:10.1002/ieam.4327)
Supplement: Supplementary file 2 — Supporting information. [file IEAM-17-243-s002.xlsx]

## Sheet: Anax
Anax imperator
replicates:	2		48
treatment levels:	5
Nom_conc	Conc_0h	Conc_48h	Conc_96h	Start	24h_dead	24h_imm	48h_dead	48h_imm	72_dead	72_imm	96h_dead	96h_imm
0	0	0	0	5	0	0	0	0	0	0	0	0
0	0	0	0	5	0	0	0	0	0	0	0	0
0.9	0.77775	0.77775	0.507042	5	0	0	0	0	0	0	0	0
0.9	0.77775	0.77775	0.507042	5	0	0	0	0	0	0	0	0
1.9	1.56462	1.56462	1.09983	5	0	0	0	0	0	1	1	1
1.9	1.56462	1.56462	1.09983	5	0	0	0	0	1	1	2	2
4	3.5215	3.5215	2.80417	5	0	0	5	5	5	5	5	5
4	3.5215	3.5215	2.80417	5	0	0	3	4	4	5	4	5
8.4	7.3685	7.3685	5.28363	5	5	5	5	5	5	5	5	5
8.4	7.3685	7.3685	5.36361	5	3	5	5	5	5	5	5	5
17.6	14.323	14.323	10.6072	5	5	5	5	5	5	5	5	5
17.6	14.323	14.323	10.6971	5	5	5	5	5	5	5	5	5

## Sheet: Asellus
Asellus aquaticus
replicates:	3		72
treatment levels:	5
Nom_conc	Conc_0h	Conc_48h	Conc_96h	Start	24h_dead	24h_imm	48h_dead	48h_imm	72_dead	72_imm	96h_dead	96h_imm
0	6.66667e-05	6.66667e-05	2.22222e-05	10	0	0	1	1	1	1	1	1
0	6.66667e-05	6.66667e-05	2.22222e-05	10	0	0	0	1	1	1	1	1
0	6.66667e-05	6.66667e-05	2.22222e-05	10	0	0	0	0	0	0	0	0
0.23	0.237742	0.237742	0.167492	10	0	0	0	0	0	0	0	0
0.23	0.237742	0.237742	0.167492	10	0	0	1	1	1	1	1	2
0.23	0.237742	0.237742	0.167492	10	0	0	0	0	0	0	0	0
0.53	0.550892	0.550892	0.396492	10	0	0	0	0	0	0	0	0
0.53	0.550892	0.550892	0.396492	10	0	0	0	0	0	0	0	0
0.53	0.550892	0.550892	0.396492	10	0	0	0	0	0	0	0	0
1.23	1.24917	1.24917	0.932061	10	0	0	1	1	1	1	1	1
1.23	1.24917	1.24917	0.932061	10	0	0	0	0	0	1	0	1
1.23	1.24917	1.24917	0.932061	10	0	0	0	0	0	0	1	2
2.83	2.84811	2.84811	1.99739	10	0	0	1	2	1	2	2	4
2.83	2.84811	2.84811	1.99739	10	0	0	0	1	0	2	1	3
2.83	2.84811	2.84811	1.99739	10	0	0	0	0	0	2	0	4
6.5	6.0467	6.0467	4.15883	10	0	0	1	8	2	8	3	9
6.5	6.0467	6.0467	4.15883	10	0	0	0	4	1	6	2	9
6.5	6.0467	6.0467	4.15883	10	0	2	0	3	1	4	5	8

## Sheet: Cloeon
Cloeon dipterum
replicates:	3		72
treatment levels:	5
Nom_conc	Conc_0h	Conc_48h	Conc_96h	Start	24h_dead	24h_imm	48h_dead	48h_imm	72_dead	72_imm	96h_dead	96h_imm
0	0	0	0	10	0	0	0	0	0	0	0	0
0	0	0	0	10	0	0	0	0	0	0	0	0
0	0	0	0	10	0	0	0	0	0	0	0	0
0.03	0.0381	0.0319	0.0268167	10	0	0	0	0	0	0	0	0
0.03	0.0381	0.0319	0.0268167	10	0	0	0	0	0	0	0	0
0.03	0.0381	0.0319	0.0268167	10	0	0	0	0	0	0	0	0
0.07	0.0577	0.0567167	0.0521	10	0	0	0	0	0	0	0	0
0.07	0.0577	0.0567167	0.0521	10	0	0	0	0	0	0	0	0
0.07	0.0577	0.0567167	0.0521	10	0	0	0	0	0	0	0	0
0.17	0.1165	0.124667	0.133611	10	0	0	0	0	0	0	0	0
0.17	0.1165	0.124667	0.133611	10	0	0	0	0	0	0	0	0
0.17	0.1165	0.124667	0.133611	10	0	0	0	0	0	0	0	0
0.41	0.2925	0.2855	0.280389	10	0	0	0	0	1	3	1	3
0.41	0.2925	0.2855	0.280389	10	0	0	0	0	1	2	5	5
0.41	0.2925	0.2855	0.280389	10	0	0	0	0	4	4	7	7
1	0.7955	0.782083	0.753222	10	0	3	5	7	8	9	9	10
1	0.7955	0.782083	0.753222	10	1	1	5	6	8	9	8	9
1	0.7955	0.782083	0.753222	10	0	1	2	8	4	8	9	9

## Sheet: Chaoborus
Chaoborus obscuripes
replicates:	3		72
treatment levels:	5
Nom_conc	Conc_0h	Conc_48h	Conc_96h	Start	24h_dead	24h_imm	48h_dead	48h_imm	72_dead	72_imm	96h_dead	96h_imm
0	0	0.029375	0.0195833	10	0	0	0	0	0	0	0	0
0	0.1175	0.029375	0.0195833	10	0	0	0	0	0	0	0	0
0	0.05875	0.029375	0.0195833	10	0	0	0	0	0	0	0	0
0.22	0.34175	0.282708	0.254417	10	1	1	1	4	3	5	5	7
0.22	0.34175	0.282708	0.254417	10	2	2	3	3	3	6	4	8
0.22	0.34175	0.282708	0.254417	10	4	4	5	6	5	6	7	8
0.45	0.85125	0.679625	0.599139	10	2	4	3	7	6	7	6	8
0.45	0.85125	0.679625	0.599139	10	2	2	2	6	3	7	5	7
0.45	0.85125	0.679625	0.599139	10	3	4	4	8	6	10	9	10
0.95	1.642	1.42908	1.31611	10	5	9	5	9	8	9	8	9
0.95	1.642	1.42908	1.31611	10	5	7	6	9	9	10	9	10
0.95	1.642	1.42908	1.31611	10	6	9	8	10	8	10	8	10
2	3.31725	3.02054	2.82486	10	7	10	10	10	10	10	10	10
2	3.31725	3.02054	2.82486	10	7	10	10	10	10	10	10	10
2	3.31725	3.02054	2.82486	10	4	9	8	10	8	10	9	10
4.2	3.91525	3.47329	3.28531	10	5	8	7	10	7	10	9	10
4.2	3.91525	3.47329	3.28531	10	6	9	7	10	7	10	8	10
4.2	3.91525	3.47329	3.28531	10	4	10	4	10	5	10	7	10

## Sheet: Daphnia
Daphnia magna
replicates:	4		112
treatment levels:	6
Nom_conc	Conc_0h	Conc_48h	Conc_96h	Start	24h_dead	24h_imm	48h_dead	48h_imm	72_dead	72_imm	96h_dead	96h_imm
0	0	0	0	5	0	0	0	0	0	0	0	0
0	0.005	0	0	5	0	0	0	0	0	0	0	0
0	0.059	0	0	5	0	0	0	0	0	0	0	0
0	0.007	0	0	5	0	0	0	0	0	0	0	0
0.01	0.013	0.009	0.008	5	0	0	0	0	0	0	0	0
0.01	0.016	0.011	0.008	5	1	1	1	1	1	1	1	1
0.01	0.013	0.01	0.009	5	0	0	0	0	1	1	1	1
0.01	0.015	0.01	0.007	5	0	0	0	0	0	0	0	0
0.03	0.029	0.02	0.016	5	0	0	0	0	0	0	0	0
0.03	0.031	0.02	0.018	5	0	0	0	0	0	0	0	0
0.03	0.026	0.021	0.019	5	0	0	0	0	0	0	0	0
0.03	0.031	0.023	0.02	5	0	0	0	0	0	0	0	1
0.1	0.105	0.095	0.076	5	1	1	1	1	1	1	1	1
0.1	0.116	0.089	0.075	5	1	1	1	1	1	1	1	1
0.1	0.111	0.092	0.053	5	0	0	0	0	0	0	0	0
0.1	0.113	0.093	0.076	5	0	0	0	0	0	0	0	0
0.3	0.281	0.237	0.17	5	0	0	0	0	0	1	0	4
0.3	0.266	0.235	0.169	5	0	0	0	0	0	2	1	5
0.3	0.263	0.233	0.153	5	1	1	1	2	2	4	2	5
0.3	0.253	0.217	0.141	5	1	1	1	1	3	4	3	5
1	0.881	0.745	0.502	5	0	0	0	4	0	5	2	5
1	0.8869	0.757	0.532	5	1	1	1	4	1	5	3	5
1	0.899	0.771	0.594	5	0	0	0	4	0	5	2	5
1	0.893	0.727	0.59	5	5	5	5	5	5	5	5	5
3	2.514	2.196	1.347	5	0	1	1	5	2	5	4	5
3	2.423	2.073	1.534	5	0	2	1	5	2	5	3	5
3	2.562	2.21	1.872	5	0	0	0	5	1	5	4	5
3	2.646	2.32	1.799	5	0	3	1	5	3	5	3	5

## Sheet: Neocaridinia
Neocaridinia denticulata
replicates:	4		112
treatment levels:	6
Nom_conc	Conc_0h	Conc_48h	Conc_96h	Start	24h_dead	24h_imm	48h_dead	48h_imm	72_dead	72_imm	96h_dead	96h_imm
0	0	0	0	5	0	0	0	0	0	0	0	0
0	0	0	0	5	0	0	0	0	0	0	0	0
0	0	0	0	5	0	0	0	0	0	0	0	0
0	0	0	0	5	0	0	0	0	0	0	0	0
5	4.5304	4.1988	2.2924	5	0	0	0	0	0	0	0	0
5	4.6004	3.2032	17.9508	5	0	0	0	0	0	0	0	0
5	4.7152	3.2176	2.2824	5	0	0	0	0	0	0	0	0
5	4.4232	2.88	1.6432	5	0	0	0	0	0	0	0	0
13.25	11.538	7.09	4.271	5	0	0	0	0	0	0	0	0
13.25	12.436	5.82	1.616	5	0	0	0	0	0	0	0	0
13.25	11.164	8.656	5.17	5	0	0	0	0	0	0	0	0
13.25	11.468	7.629	4.42	5	0	0	0	0	0	0	0	0
35.11	38.2525	15.01	8.9375	5	0	1	0	0	0	1	0	1
35.11	33.06	17.4525	8.9725	5	0	0	0	0	1	1	2	2
35.11	34.49	15.6725	8.705	5	0	0	0	0	0	2	0	0
35.11	33.195	20.7225	13.65	5	0	2	0	1	0	1	0	1
93.05	92.935	27.4952	18.9748	5	0	0	0	0	0	0	0	0
93.05	87.445	58.275	48.365	5	0	0	0	0	0	0	0	0
93.05	86.845	46.705	28.475	5	0	0	0	1	0	1	0	1
93.05	84.985	41.8	33.875	5	0	0	0	0	0	0	0	0
246.58	221.07	126.33	113.94	5	0	0	0	1	0	1	0	1
246.58	228.22	143.96	90.62	5	1	4	1	4	2	4	3	5
246.58	230.89	129.24	63.78	5	0	1	1	1	1	2	1	4
246.58	231.47	105.01	90.8	5	0	0	0	0	0	0	0	2
653	688.52	354.1	297.66	5	2	2	3	3	3	5	3	5
653	769.78	461.34	421.48	5	1	5	2	5	3	5	3	5
653	721.58	370.38	299.82	5	1	3	1	4	4	4	4	5
653	761.06	526.64	339.243	5	2	5	5	5	5	5	5	5

## Sheet: Notonecta
Notonecta maculata
replicates:	4		96
treatment levels:	5
Nom_conc	Conc_0h	Conc_48h	Conc_96h	Start	24h_dead	24h_imm	48h_dead	48h_imm	72_dead	72_imm	96h_dead	96h_imm
0	0	0	0	4	0	0	0	0	0	0	0	0
0	0	0	0	4	0	0	0	0	0	0	0	0
0	0	0	0	4	0	0	0	0	0	0	0	0
0	0	0	0	4	0	0	0	0	0	0	0	0
1	0.8452	0.5088	0.366	4	0	0	0	0	0	0	0	0
1	0.9024	0.582	0.34	4	0	0	0	0	0	0	0	0
1	0.8552	0.5672	0.4064	4	0	0	0	0	0	0	0	0
1	0.8584	0.5996	0.4484	4	0	0	0	0	0	0	0	0
2.7	2.0812	1.5824	0.9676	4	0	0	0	0	0	0	0	0
2.7	2.1212	1.5228	0.9236	4	0	0	0	0	0	0	0	0
2.7	2.0924	1.5692	0.9744	4	0	0	0	0	0	0	0	0
2.7	2.1104	1.5804	1.036	4	0	0	0	0	0	0	0	0
7.29	6.846	5.114	3.528	4	0	0	1	1	1	2	2	4
7.29	6.8024	5.0048	3.8808	4	0	0	0	1	1	3	3	4
7.29	6.8644	4.6248	3.5788	4	0	0	0	0	2	3	2	4
7.29	6.5712	4.5812	3.454	4	0	0	1	1	2	3	3	4
19.68	15.376	12.573	11.159	4	0	0	0	4	3	4	4	4
19.68	16.106	11.366	9.683	4	0	0	2	4	3	4	3	4
19.68	15.558	11.219	8.805	4	0	0	2	3	3	4	3	4
19.68	15.377	12.327	9.857	4	0	1	2	4	2	4	2	4
53.14	29.332	33.6825	29.5775	4	0	4	2	4	2	4	3	4
53.14	52.0425	34.145	27.4496	4	0	4	4	4	4	4	4	4
53.14	47.77	35.97	25.1961	4	0	4	4	4	4	4	4	4
53.14	50.805	33.9675	31	4	0	4	1	4	3	4	3	4

## Sheet: Gammarus
Gammarus pulex
replicates:	2		48
treatment levels:	5
Nom_conc	Conc_0h	Conc_48h	Conc_96h	Start	24h_dead	24h_imm	48h_dead	48h_imm	72_dead	72_imm	96h_dead	96h_imm
0	0.003675	0.0018375	0.001225	9	0	0	0	0	0	0	0	0
0	0.003675	0.0018375	0.001225	9	0	0	0	0	0	0	0	0
0.02	0.017475	0.0147563	0.0121458	9	0	0	0	0	0	0	0	0
0.02	0.017475	0.0147563	0.0121458	9	0	0	0	0	0	1	1	1
0.05	0.0432125	0.035175	0.0303417	9	0	0	0	0	0	0	0	0
0.05	0.0432125	0.035175	0.0303417	9	1	1	3	3	5	6	6	6
0.11	0.10395	0.0880438	0.0676583	9	0	0	0	0	0	0	0	0
0.11	0.10395	0.0880438	0.0676583	9	0	0	0	0	0	0	0	0
0.25	0.243575	0.195725	0.148471	9	0	0	0	0	2	2	6	6
0.25	0.243575	0.195725	0.148471	9	8	8	9	9	9	9	9	9
0.6	0.441163	0.378363	0.339204	9	0	0	5	5	8	9	9	9
0.6	0.441163	0.378363	0.339204	9	0	0	3	4	9	9	9	9

## Sheet: Paraponyx
Parapoynx cf. stratiotata
replicates:	2		48
treatment levels:	5
Nom_conc	Conc_0h	Conc_48h	Conc_96h	Start	24h_dead	24h_imm	48h_dead	48h_imm	72_dead	72_imm	96h_dead	96h_imm
0	0	0	0	5	0	0	0	0	0	0	0	0
0	0	0	0	5	0	0	0	0	0	0	0	0
0.2	0.465	0.91	0.12	5	0	0	0	0	0	0	0	1
0.2	0.385	0.295	0.635	5	0	0	0	0	0	0	1	1
0.9	2.5	1.47	0.82	5	0	1	0	1	1	1	1	1
0.9	2.61	1.615	0.91	5	2	2	2	3	2	2	2	2
4.1	4.71	3.62	2.44	5	0	0	0	5	0	5	2	4
4.1	5.325	0	2.56	5	0	1	0	4	2	3	2	4
18	15.15	10.78	8.015	5	0	5	0	5	0	5	0	5
18	15.885	10.97	8.245	5	0	5	0	3	0	2	1	4
82	81.4214	55	24.46	5	5	5	5	5	5	5	5	5
82	81.4214	55	24.46	5	0	5	2	5	2	5	2	2

## Sheet: Plea
Plea spec.
replicates:	3		72
treatment levels:	5
Nom_conc	Conc_0h	Conc_48h	Conc_96h	Start	24h_dead	24h_imm	48h_dead	48h_imm	72_dead	72_imm	96h_dead	96h_imm
0	0	0	0	5	0	0	0	0	0	0	0	0
0	0	0	0	5	0	0	0	0	0	0	1	1
0	0	0	0	5	0	0	0	0	0	0	0	0
0.9	0.80825	0.826875	0.80975	5	0	0	1	1	1	1	1	1
0.9	0.80825	0.826875	0.80975	5	0	0	0	0	1	1	1	1
0.9	0.80825	0.826875	0.80975	5	0	0	0	0	0	0	0	0
1.9	1.7735	1.72625	1.73556	5	0	0	0	1	1	4	3	4
1.9	1.7735	1.72625	1.73556	5	0	0	0	0	0	1	2	4
1.9	1.7735	1.72625	1.73556	5	0	0	0	1	3	3	3	5
4	3.75325	3.78871	3.75499	5	0	0	0	4	2	5	3	5
4	3.75325	3.78871	3.75499	5	0	1	2	4	3	5	4	5
4	3.75325	3.78871	3.75499	5	0	1	4	5	5	5	5	5
8.4	8.9965	8.20017	7.93633	5	2	5	4	5	4	5	5	5
8.4	8.9965	8.20017	7.93633	5	1	4	4	5	5	5	5	5
8.4	8.9965	8.20017	7.93633	5	3	5	4	5	4	5	4	5
17.6	13.431	13.87	14.5707	5	3	5	4	5	5	5	5	5
17.6	13.431	13.87	14.5707	5	4	5	4	5	5	5	5	5
17.6	13.431	13.87	14.5707	5	2	5	2	5	3	5	5	5

[truncated: 5 more sheets: Procambarus_adults, Procambarus_neonates, Ranatra, Sialis, Molanna]
